# Supplementary material for: Genomic analysis of early ST32 Acinetobacter baumannii strains recovered in US military treatment facilities reveals distinct lineages and links to the origins of the Tn6168 ampC transposon
Source: J Antimicrob Chemother. 2024 Dec 16;80(3):666–75. doi: 10.1093/jac/dkae454 (PMC11879209; doi:10.1093/jac/dkae454)
Supplement: dkae454_Supplementary_Data [file dkae454_supplementary_data.zip › TableS1.xlsx]

## Sheet: metadata
Strain	BioProject Accession	BioSample Accession	ISAba1 upstream of ampC	ISAba1 downstream of ampC	pRAY present	GIs in comM	rep types	Isolation Source	Collection Year	Isolation Country	Size	GenBank Accessions
781407	PRJNA194675	SAMN02371051	-	-	-	Tn6176	r3-T3	Perirectal	2011	USA	4071857	JEZS00000000
1525283	PRJNA194741	SAMN02384928	-	-	-	Tn6176	r3-T3	Perirectal	2012	USA	3974365	JEXR00000000
DB053	PRJNA779872	SAMN23078451	-	-	-	novel GI	r3-T3, r3-T28, r3-T167, r3-T35	not available	not available	Germany	4300556	CP087335,CP087336,CP087337,CP087338,CP087339
IK34	PRJNA819071	SAMN26898569	-	-	-	Tn6022	r3-T3, r3-T31	hospital	not available	Canada	3999790	JAPWJR000000000
LIM3689	PRJNA301792	SAMN04549245	-	-	-	Tn6022	r3-T31	blood	2002	Brazil	3627773	MANM00000000
PR304	PRJNA384060	SAMN06837745	-	-	-	Tn6022	r3-T3, r3-T31	not available	not available	not available	3847932	NGBU00000000
ARLG1814	PRJNA384060	SAMN06892227	-	-	-	Tn6176	r3-T3, rP-T-novel	not available	not available	not available	3924395	NGGY00000000
ARLG1306	PRJNA384060	SAMN06892214	-	-	+	Tn6019	r3-T65, r3-T3, r3-T31, r3-T78	not available	not available	not available	3947223	NGHM00000000
ARLG1874	PRJNA384060	SAMN06892260	-	-	-	Tn6022	r3-T3, r3-T31	not available	not available	not available	3919143	NGJB00000000
4300STDY7045780	PRJEB19226	SAMEA104305275	-	-	-	Tn6019	r3-T3, r3-T31	not available	2016	Thailand	4280303	UFLD00000000
TG41882	PRJNA497581	SAMN10261560	-	-	-	Tn6022	r3-T3, r3-T31	wound	2012	USA	3905067	RFDE00000000
1980	PRJNA300270	SAMN04446468	+	+	+	Tn6019::ISAba1	r3-T3, r3-T19, r3-T12, r3-T4	Blood	2007	USA	4126812	AAYNWS000000000.2
3692	PRJNA545079	SAMN12087650	-	-	-	Tn6176	r3-T3	Wound	2010	Germany	3923256	VHEU00000000
7099	PRJNA300270	SAMN04555219	+	+	+	Tn6019::ISAba1	r3-T3, r3-T19, r3-T12, r3-T4, r3-T33	Fluid	2004	USA	4125827	AAYMXR000000000.2
7143	PRJNA300270	SAMN04555180	+ (9 bp)	-	+	Tn6019	r3-T3, r3-T31	Wound	2004	USA	4170112	AAYMYU000000000.2
7147	PRJNA300270	SAMN04446442	+	+	+	Tn6019::ISAba1	r3-T3, r3-T19, r3-T60, r3-T12, r3-T4, r3-T60	Wound	2004	USA	4136534	AAYNYI000000000.2
7148	PRJNA300270	SAMN04546723	-	-	+	Tn6019	r3-T3, r3-T31, r3-novel	Wound	2004	USA	4032807	AAYNHH000000000.2
7149	PRJNA300270	SAMN04482432	+	+	+	Tn6019::ISAba1	r3-T3, r3-T19, r3-T12, r3-T4	Surveillance	2004	USA	4134259	AAYNRD000000000.2
7160	PRJNA300270	SAMN04447699	+	+	+	Tn6019::ISAba1	r3-T3, r3-T19, r3-T12, r3-T4	Respiratory	2004	USA	4133531	AAYNVL000000000.2
7170	PRJNA300270	SAMN04446469	+	+	-	Tn6019::ISAba1	r3-T3, r3-T19, r3-T12, r3-T4	Wound	2004	USA	4128926	AAYNWO000000000.2
7217	PRJNA300270	SAMN04446443	+	+	+	Tn6019::ISAba1	r3-T3, r3-T19, r3-T4, r3-T12	Wound	2003	USA	4141079	AAYNYG000000000.2
7223	PRJNA300270	SAMN04446471	-	-	+	Tn6019::ISAba1	r3-T3, r3-T19, r3-T4, r3-T12	Wound	2003	USA	4139538	AAYNWK000000000.2
7251	PRJNA545079	SAMN12087715	-	-	+	Tn6019	r3-T3, r3-T31, r3-T13, r3-T100	wound	2004	USA	3899794	VHED00000000
7257	PRJNA300270	SAMN04482433	+	+	+	Tn6019::ISAba1	r3-T3, r3-T19, r3-T12, r3-T4	Respiratory	2004	USA	4126648	AAYNQV000000000.2
7273	PRJNA300270	SAMN04482434	+	+	+	Tn6019::ISAba1	r3-T3, r3-T19, r3-T12, r3-T4	Sterile Body Site	2004	USA	4133342	AAYNQS000000000.2
7281	PRJNA300270	SAMN04446444	+	+	+	Tn6019::ISAba1	r3-T3, r3-T19, r3-T12, r3-T4	Wound	2004	USA	4133956	AAYNYF000000000.2
7284	PRJNA300270	SAMN04447701	+	+	+	Tn6019::ISAba1	r3-T3, r3-T19, r3-T12, r3-T4	Wound	2004	USA	4133957	AAYNVQ000000000.2
7299	PRJNA300270	SAMN04555208	+	+	+	Tn6019::ISAba1	r3-T3, r3-T12, r3-T4	Wound	2004	USA	4094617	AAYMYD000000000.2
7303	PRJNA300270	SAMN04555230	+	+	+	Tn6019::ISAba1	r3-T3, r3-T12, r3-T4	Urine	2004	USA	4096127	AAYMXS000000000.2
7304	PRJNA300270	SAMN04447702	+	+	+	Tn6019::ISAba1	r3-T3, r3-T19, r3-T12, r3-T4	Wound	2004	USA	4134007	AAYNVH000000000.2
7305	PRJNA300270	SAMN04482435	+	+	-	Tn6019::ISAba1	r3-T3, r3-T19, r3-T12, r3-T4	Wound	2004	USA	4134307	AAYNQT000000000.2
7306	PRJNA300270	SAMN04482436	+	+	+	Tn6019::ISAba1	r3-T3, r3-T19, r3-T12, r3-T4	Wound	2004	USA	4133941	AAYNQW000000000.2
7309	PRJNA300270	SAMN04482437	+	+	+	Tn6019::ISAba1	r3-T3, r3-T19, r3-T12, r3-T4	Respiratory	2004	USA	4134427	AAYNQJ000000000.2
7314	PRJNA300270	SAMN04447703	+	+	+	Tn6019::ISAba1	r3-T3, r3-T19, r3-T12, r3-T4	Wound	2004	USA	4135573	AAYNUT000000000.2
7324	PRJNA300270	SAMN04482438	+	+	+	Tn6019::ISAba1	r3-T3, r3-T19, r3-T12, r3-T4	Fluid	2004	USA	4133701	AAYNQH000000000.2
7328	PRJNA300270	SAMN04482439	+	+	+	Tn6019::ISAba1	r3-T3, r3-T19, r3-T12, r3-T4	Wound	2004	USA	4133716	AAYNQG000000000.2
7330	PRJNA300270	SAMN04446472	+	+	+	Tn6019::ISAba1	r3-T3, r3-T19, r3-T12, r3-T4	Wound	2004	USA	4134165	AAYNWE000000000.2
7350	PRJNA300270	SAMN04482440	+	+	+	Tn6019::ISAba1	r3-T3, r3-T19, r3-T12, r3-T4	Wound	2004	USA	4135248	AAYNQI000000000.2
7353	PRJNA300270	SAMN04568520	-	-	+	Tn6019	r3-T3, r3-T65, r3-T31,r3-T78	Tissue	2004	USA	3951801	AAYMTT000000000.2
7354	PRJNA300270	SAMN04447704	+	+	+	Tn6019::ISAba1	r3-T3, r3-T19, r3-T12, r3-T4	Blood	2004	USA	4135149	AAYNVD000000000.2
7355	PRJNA300270	SAMN04482441	+	+	+	Tn6019::ISAba1	r3-T3, r3-T19, r3-T12, r3-T4	Wound	2004	USA	4135933	AAYNQP000000000.2
7357	PRJNA300270	SAMN04482442	+	+	+	Tn6019::ISAba1	r3-T3, r3-T19, r3-T12, r3-T4	Wound	2004	USA	4132210	AAYNQK000000000.2
7359	PRJNA300270	SAMN04447705	+	+	+	Tn6019::ISAba1	r3-T3, r3-T19, r3-T12, r3-T4	Tissue	2004	USA	4134312	AAYNVC000000000.2
7361	PRJNA300270	SAMN04482443	+	+	+	Tn6019::ISAba1	r3-T3, r3-T19, r3-T12, r3-T4	Blood	2004	USA	4135214	AAYNQR000000000.2
7363	PRJNA300270	SAMN04482444	+	+	+	Tn6019::ISAba1	r3-T3, r3-T19, r3-T12, r3-T4	Tissue	2004	USA	4135093	AAYNQO000000000.2
7370	PRJNA300270	SAMN04482445	+	+	+	Tn6019::ISAba1	r3-T3, r3-T19, r3-T12, r3-T4	Wound	2004	USA	4132672	AAYNQQ000000000.2
7372	PRJNA300270	SAMN04482446	+	+	+	Tn6019::ISAba1	r3-T3, r3-T19, r3-T12, r3-T4	Tissue	2004	USA	4135074	AAYNQN000000000.2
7373	PRJNA300270	SAMN04447706	+	+	+	Tn6019::ISAba1	r3-T3, r3-T19, r3-T12, r3-T4	Fluid	2004	USA	4132488	AAYNVE000000000.2
7375	PRJNA300270	SAMN04482447	+	+	+	Tn6019::ISAba1	r3-T3, r3-T19, r3-T12, r3-T4	Respiratory	2004	USA	4136183	AAYNQL000000000.2
7377	PRJNA300270	SAMN04447707	+	+	+	Tn6019::ISAba1	r3-T3, r3-T12, r3-T4	Wound	2004	USA	4136482	AAYNVA000000000.2
7378	PRJNA300270	SAMN04447708	+	+	+	Tn6019::ISAba1	r3-T3, r3-T19, r3-T12	Tissue	2004	USA	4135824	AAYNUZ000000000.2
7379	PRJNA300270	SAMN04482448	+	+	+	Tn6019::ISAba1	r3-T3, r3-T19, r3-T12, r3-T4	Wound	2004	USA	4133940	AAYNQM000000000.2
7380	PRJNA300270	SAMN04482449	+	+	+	Tn6019::ISAba1	r3-T3, r3-T19, r3-T12, r3-T4	Wound	2004	USA	4135144	AAYNQF000000000.2
7386	PRJNA300270	SAMN04482450	+	+	+	Tn6019::ISAba1	r3-T3, r3-T19, r3-T12, r3-T4	Wound	2004	USA	4134121	AAYNQB000000000.2
7387	PRJNA300270	SAMN04447709	+	+	+	Tn6019::ISAba1	r3-T3, r3-T19, r3-T12, r3-T4	Tissue	2004	USA	4133182	AAYNUV000000000.2
7388	PRJNA300270	SAMN04482451	+	+	+	Tn6019::ISAba1	r3-T3, r3-T19, r3-T12, r3-T4	Wound	2004	USA	4134510	AAYNQE000000000.2
7389	PRJNA300270	SAMN04482452	+	+	+	Tn6019::ISAba1	r3-T3, r3-T19, r3-T12, r3-T4	Blood	2004	USA	4133958	AAYNPW000000000.2
7390	PRJNA300270	SAMN04447710	+	+	+	Tn6019::ISAba1	r3-T3, r3-T19, r3-T12, r3-T4	Tissue	2004	USA	4133734	AAYNUY000000000.2
7391	PRJNA300270	SAMN04482453	+	+	+	Tn6019::ISAba1	r3-T3, r3-T19, r3-T12, r3-T4	Tissue	2004	USA	4135522	AAYNPV000000000.2
7392	PRJNA300270	SAMN04446474	+	+	+	Tn6019::ISAba1	r3-T3, r3-T19, r3-T12, r3-T4	Wound	2004	USA	4135557	AAYNWF000000000.2
7394	PRJNA300270	SAMN04482454	+	+	+	Tn6019::ISAba1	r3-T12, r3-T3, r3-T4	Sterile Body Site	2004	USA	4134654	AAYNQD000000000.2
7398	PRJNA300270	SAMN04515809	-	-	+	Tn6019	r3-T3, r3-T31, r3-T13, r3-T100	Wound	2004	USA	3939964	AAYNJI000000000.2
7402	PRJNA300270	SAMN04447711	+	+	+	Tn6019::ISAba1	r3-T3, r3-T19, r3-T12, r3-T4	Wound	2004	USA	4134769	AAYNUX000000000.2
7403	PRJNA300270	SAMN04482455	+	+	+	Tn6019::ISAba1	r3-T3, r3-T19, r3-T12, r3-T4	Wound	2004	USA	4134414	AAYNPU000000000.2
7407	PRJNA300270	SAMN04457323	+	+	+	Tn6019::ISAba1	r3-T3, r3-T19, r3-T12, r3-T4	Wound	2004	USA	4135273	AAYNTF000000000.2
7408	PRJNA300270	SAMN04447712	+	+	+	Tn6019::ISAba1	r3-T3, r3-T19, r3-T12, r3-T4	Wound	2004	USA	4134434	AAYNUU000000000.2
7409	PRJNA300270	SAMN04446445	+	+	+	Tn6019::ISAba1	r3-T12, r3-T3, r3-T4	Wound	2004	USA	4134016	AAYNXS000000000.2
7411	PRJNA300270	SAMN04457324	+	+	-	Tn6019::ISAba1	r3-T3, r3-T19, r3-T12, r3-T4	Wound	2004	USA	4127589	AAYNTC000000000.2
7413	PRJNA300270	SAMN04457325	+	+	+	Tn6019::ISAba1	r3-T3, r3-T19, r3-T12, r3-T4	Wound	2004	USA	4134774	AAYNSS000000000.2
7414	PRJNA300270	SAMN04457326	+	+	+	Tn6019::ISAba1	r3-T3, r3-T19, r3-T12, r3-T4	Wound	2004	USA	4134443	AAYNSU000000000.2
7416	PRJNA300270	SAMN04457327	+	+	+	Tn6019::ISAba1	r3-T3, r3-T19, r3-T12, r3-T4	Respiratory	2004	USA	4134917	AAYNST000000000.2
7418	PRJNA300270	SAMN04457328	+	+	+	Tn6019::ISAba1	r3-T3, r3-T19, r3-T12, r3-T4	Wound	2004	USA	4133190	AAYNSV000000000.2
7419	PRJNA300270	SAMN04457329	+	+	+	Tn6019::ISAba1	r3-T3, r3-T19, r3-T12, r3-T4	Tissue	2004	USA	4134692	AAYNSX000000000.2
7421	PRJNA300270	SAMN04447713	+	+	+	Tn6019::ISAba1	r3-T3, r3-T19, r3-T12, r3-T4	Surveillance	2004	USA	4134654	AAYNVB000000000.2
7423	PRJNA300270	SAMN04446475	+	+	+	Tn6019::ISAba1	r3-T3, r3-T19, r3-T12, r3-T4	Respiratory	2004	USA	4134747	AAYNWM000000000.2
7434	PRJNA300270	SAMN04457330	+	+	+	Tn6019::ISAba1	r3-T3, r3-T19, r3-T12, r3-T4	Blood	2005	USA	6977495	ABGCZB000000000.1
7438	PRJNA300270	SAMN04446446	+	+	-	Tn6019::ISAba1	r3-T3, r3-T19, r3-T12, r3-T4	Wound	2005	USA	4128718	AAYNXO000000000.2
7440	PRJNA300270	SAMN04549501	-	-	+	Tn6019	r3-T3, r3-T31, r3-T13, r3-T100	Wound	2005	USA	3906583	AAYNEH000000000.2
7441	PRJNA300270	SAMN04488286	-	-	+	Tn6019	r3-T3, r3-T31, r3-T13, r3-T100	Blood	2005	USA	3917812	AAYNNP000000000.2
7455	PRJNA300270	SAMN04446476	+	+	+	Tn6019::ISAba1	r3-T3, r3-T19, r3-T12, r3-T4	Blood	2005	USA	4135378	AAYNWD000000000.2
7457	PRJNA300270	SAMN04457331	+	+	+	Tn6019::ISAba1	r3-T12, r3-T3, r3-T4	Blood	2005	USA	4132970	AAYNSN000000000.2
7459	PRJNA300270	SAMN04447715	+	+	+	Tn6019::ISAba1	r3-T12, r3-T3, r3-T4	Wound	2005	USA	4133214	AAYNUR000000000.2
7461	PRJNA300270	SAMN04447716	+	+	-	Tn6019::ISAba1	r3-T3, r3-T19, r3-T12, r3-T4	Wound	2005	USA	4127883	AAYNUS000000000.2
7462	PRJNA300270	SAMN04447717	+	+	+	Tn6019::ISAba1	r3-T3, r3-T19, r3-T12, r3-T4	Respiratory	2005	USA	4133365	AAYNUI000000000.2
7465	PRJNA300270	SAMN04550110	+ (9bp)	-	+	Tn6019	r3-T3, r3-T31	Wound	2005	USA	4198502	AAYMZV000000000.2
7467	PRJNA300270	SAMN04446447	+	+	+	Tn6019::ISAba1	r3-T3, r3-T19, r3-T12, r3-T4	Wound	2005	USA	4134568	AAYNXW000000000.2
7475	PRJNA300270	SAMN04447718	+	+	-	Tn6019::ISAba1	r3-T3, r3-T19, r3-T12, r3-T4	Tissue	2005	USA	4127880	AAYNUJ000000000.2
7481	PRJNA300270	SAMN04447719	+	+	-	Tn6019::ISAba1	r3-T3, r3-T19, r3-T12, r3-T4	Respiratory	2005	USA	4123472	AAYNTY000000000.2
7485	PRJNA300270	SAMN04446477	+	+	+	Tn6019::ISAba1	r3-T3, r3-T19, r3-T12, r3-T4	Wound	2005	USA	4135434	AAYNWG000000000.2
7492	PRJNA300270	SAMN04549503	-	-	+	Tn6019	r3-T3, r3-T31, r3-T13, r3-T100	Wound	2005	USA	3938459	AAYNDX000000000.2
7498	PRJNA300270	SAMN04447720	+	+	+	Tn6019::ISAba1	r3-T3, r3-T19, r3-T12, r3-T4	Urine	2005	USA	4135152	AAYNUA000000000.2
7509	PRJNA300270	SAMN04549304	+	+	+	Tn6019::ISAba1	r3-T3, r3-T12, r3-T4	Wound	2005	USA	4096479	AAYNFL000000000.2
7515	PRJNA300270	SAMN04550083	+	+	+	Tn6019::ISAba1	r3-T3, r3-T12, r3-T4	Wound	2005	USA	4097448	AAYNAJ000000000.2
7539	PRJNA300270	SAMN04547097	-	-	+	Tn6019	r3-T3, r3-T13, r3-T100	Wound	2005	USA	3938363	AAYNGG000000000.2
7560	PRJNA300270	SAMN04446448	+	+	+	Tn6019::ISAba1	r3-T3, r3-T19, r3-T12, r3-T4	Wound	2005	USA	4135366	AAYNXN000000000.2
7580	PRJNA300270	SAMN04549554	+	+	+	Tn6019::ISAba1	r3-T3, r3-T12, r3-T4	Wound	2005	USA	4103045	AAYNDP000000000.2
7593	PRJNA300270	SAMN04547099	-	-	+	Tn6019	r3-T3, r3-T31, r3-T28	Wound	2005	USA	4157335	AAYNGF000000000.2
7599	PRJNA300270	SAMN04447721	+	+	+	Tn6019::ISAba1	r3-T3, r3-T19, r3-T12, r3-T4	Wound	2005	USA	4135422	AAYNTW000000000.2
7605	PRJNA300270	SAMN04447722	+	+	+	Tn6019::ISAba1	r3-T3, r3-T19, r3-T12, r3-T4	Wound	2005	USA	4133420	AAYNUE000000000.2
7659	PRJNA300270	SAMN04549511	+	+	+	Tn6019::ISAba1	r3-T12, r3-T3, r3-T4	Wound	2006	USA	4097697	AAYNDZ000000000.2
7660	PRJNA300270	SAMN04446449	+	+	+	Tn6019::ISAba1	r3-T3, r3-T19, r3-T12, r3-T4	Wound	2006	USA	4134713	AAYNXQ000000000.2
7662	PRJNA300270	SAMN04525194	+	+	+	Tn6019::ISAba1	r3-T3, r3-T12, r3-T4	Tissue	2006	USA	4111969	AAYNLZ000000000.2
7672	PRJNA300270	SAMN04550118	+	+	+	Tn6019::ISAba1	r3-T3, r3-T12, r3-T4	Wound	2006	USA	4097557	AAYMZZ000000000.2
7689	PRJNA300270	SAMN04549880	+ (9 bp)	-	+	Tn6019	r3-T3, r3-T31	Tissue	2006	USA	4170321	AAYNBE000000000.2
7693	PRJNA300270	SAMN04525199	-	-	+	Tn6019	r3-T3, r3-T31, r3-T3, r3-T13, r3-T31, r3-T100	Wound	2006	USA	3909905	AAYNLR000000000.2
7699	PRJNA300270	SAMN04547104	-	-	+	Tn6019	r3-T3, r3-T31, r3-T13, r3-T100	Wound	2006	USA	3938799	AAYNGD000000000.2
7815	PRJNA300270	SAMN04446450	+	+	+	Tn6019::ISAba1	r3-T3, r3-T19, r3-T12, r3-T4	Wound	2006	USA	4135269	AAYNXU000000000.2
11716	PRJNA300270	SAMN04555479	+ (9 bp)	+	+	Tn6019	r3-T9, r3-T3, r3-T31	Wound	2007	USA	4218718	AAYMWH000000000.2
11749	PRJNA300270	SAMN04457322	+	+	+	Tn6019::ISAba1	r3-T3, r3-T19, r3-T12, r3-T4	Tissue	2007	USA	4135305	AAYNTA000000000.2
11750	PRJNA300270	SAMN04446439	-	+	+	Tn6019::ISAba1	r3-T3, r3-T19, r3-T12, r3-T4	Tissue	2007	USA	4135095	AAYNXY000000000.2
11753	PRJNA300270	SAMN04446440	+	+	+	Tn6019::ISAba1	r3-T3, r3-T19, r3-T12, r3-T4	Tissue	2007	USA	4133622	AAYNYC000000000.2
15042	PRJNA300270	SAMN04446441	+	+	+	Tn6019::ISAba1	r3-T3, r3-T19, r3-T12, r3-T4	Fluid	2003	USA	4133059	AAYNYH000000000.2
15076	PRJNA300270	SAMN04549500	-	-	-	Tn6019	r3-T3, r3-T31	Fluid	2003	USA	3915621	AAYNEM000000000.2
31942	PRJNA545079	SAMN12087670	-	-	-	Tn6019	r3-T3, r3-T31	Surveillance	2004	Germany	3907353	VHFO00000000
31947	PRJNA545079	SAMN12087671	-	-	-	Tn6022	r3-T3, r3-T5	Surveillance	2004	Germany	3909402	VHFN00000000
548139	PRJNA1134881	SAMN42439851	-	-	-	Tn6019	r3-T3, r3-T31	Environmental	2003	Iraq		JBFMWD000000000
548148	PRJNA1134881	SAMN42439852	-	-	-	Tn6019	r3-T3, r3-T10, r3-T31	Environmental	2003	Iraq		JBFMWE000000000
548306	PRJNA1134881	SAMN42439853	-	-	-	Tn6019	r3-T3, r3-T31	Environmental	2003	Iraq		JBFMWF000000000
548333	PRJNA1134881	SAMN42439854	-	-	-	Tn6019	r3-T3, r3-T31	Environmental	2003	Iraq		JBFMWG000000000
548157	PRJNA1134881	SAMN42439855	-	-	-	Tn6019	r3-T3, r3-T31	Environmental	2003	Iraq		JBFMWH000000000
30882	PRJNA53379	SAMN00114924	-	-	-	Tn6022	r3-T3, r3-T5	human wound	1999	Germany	3902716	AFCZ00000000
30909	PRJNA53459	SAMN00761219	-	-	-	Tn6022	r3-T3, r3-T31	human perineum at Walter Reed	2003	USA	4004682	AMFS00000000
OIFC099	PRJNA53461	SAMN00761236	-	-	-	Tn6022	r3-T3, r3-T31	not available	2009	USA	3918177	AMFT00000000
ABBL013	PRJNA297777	SAMN04145624	-	-	-	Tn6022	r3-T3	blood	2005	USA	4383482	LLCT00000000
AR_0052	PRJNA224116	SAMN04014893	+	+	+	Tn6019::ISAba1	r3-T3, r3-T4, T12, T19	NA	NA	NA		CP027183.1
AR_0070	PRJNA316321	SAMN04014911	+	+	+	Tn6019::ISAba1	r3-T3, r3-T4, T12, T19	NA	NA	NA		CP027178.1
Ab6	PRJEB55833	SAMEA111329067	-	-	-	Tn6019	r3-T3, r3-T31	NA	NA	NA		CAMRHY000000000.1
CRAb2	PRJNA1011532	SAMN37223189	-	-	+	Tn6022	r3-T3, T13, T31	BAL	2021	Netherlands		CP133712.1
TUM15181	PRJDB8127	SAMD00174919	-	-	-	Tn6019	r3-T3, r3-T31	Human otorrhea	2012	Japan		BKJY01000003.1
ACIN00453	PRJNA514245	SAMN38764231	-	-	-	Tn6019	r3-T3, r3-T31, T5	Sputum	2023	USA		DASHEI000000000.1
Ab1	PRJNA1011532	SAMN37223188	-	-	-	Tn6019	r3-T3, r3-T31	Sputum	2021	Netherlands		CP133717.1
CRAb1	PRJNA1011532	SAMN37223189	-	-	+	Tn6019	r3-T3, r3-T31, r3-T81	BAL	2021	Netherlands		CP133712.1
MRSN125665	PRJNA1134881	SAMN42439856	-	-	+	Tn6022	r3-T3, r3-T31, r3-Tnovel	Tissue	2022	Thailand		JBFMWI000000000
