# Supplementary material for: Genomic analysis of early ST32 Acinetobacter baumannii strains recovered in US military treatment facilities reveals distinct lineages and links to the origins of the Tn6168 ampC transposon
Source: J Antimicrob Chemother. 2024 Dec 16;80(3):666–75. doi: 10.1093/jac/dkae454 (PMC11879209; doi:10.1093/jac/dkae454)
Supplement: dkae454_Supplementary_Data [file dkae454_supplementary_data.zip › TableS2.xlsx]

## Sheet: ST32
MRSN ID	name	Amikacin	Amp/sulbactam	Ampicillin	Aztreonam	Cefazolin	Cefepime	Ceftazidime	Ceftriaxone	Ciprofloxacin	Gentamicin	Imipenem	Levofloxacin	Meropenem	Moxifloxacin	Nitrofurantoin	Tetracycline	Tigecycline	Tobramycin	TrimethoprimSulphamethoxazole
7099	a	S	S	R	R	R	S	I	R	S	R	S	S	-	-	R	R	-	S	R
7143	b	S	S	R	R	R	S	I	R	R	R	S	S	-	-	R	R	-	R	R
7147	c	S	S	R	R	R	S	I	R	R	R	S	S	-	-	R	S	-	R	R
7148	d	S	S	R	R	R	S	S	I	S	R	S	S	-	-	R	S	-	R	S
7149	e	S	I	R	R	R	I	I	R	R	R	R	S	-	-	R	S	-	R	R
7160	f	S	I	R	R	R	S	I	R	R	R	R	I	-	-	R	S	-	R	R
7170	g	-	S	R	R	R	I	I	R	R	S	S	I	-	-	R	-	-	S	R
7217	h	-	S	R	R	R	S	I	R	S	R	R	S	-	-	R	R	-	R	R
7223	i	S	S	R	R	R	S	S	I	S	R	R	S	-	-	R	R	-	R	R
7251	j	-	R	R	R	R	R	R	R	R	S	I	S	S	-	R	R	-	S	R
7257	k	S	I	R	R	R	I	I	R	R	R	R	I	-	-	R	-	-	S	R
7273	l	S	S	R	R	R	I	I	R	R	R	S	I	-	-	R	S	-	R	R
7281	m	S	I	R	R	R	I	R	R	R	R	S	S	-	-	R	S	-	S	R
7284	n	S	I	R	R	R	I	R	R	R	R	R	I	-	-	R	S	-	R	R
7299	o	S	S	R	R	R	S	I	R	R	R	S	I	-	-	R	S	-	R	R
7303	p	S	S	R	R	R	S	I	R	R	R	S	I	-	-	R	S	-	R	R
7304	q	S	S	R	R	R	S	I	R	R	R	R	I	-	-	R	S	-	R	R
7305	r	S	S	R	R	R	S	I	R	R	R	S	I	-	-	R	S	-	R	R
7306	s	S	I	R	R	R	R	I	R	R	R	R	I	-	-	R	S	-	R	R
7309	t	S	S	R	R	R	I	I	R	R	R	R	I	-	-	R	S	-	R	R
7314	u	S	S	R	R	R	S	I	R	R	R	R	I	-	-	R	S	-	R	R
7324	v	S	S	R	R	R	S	I	R	R	R	R	I	-	-	R	R	-	R	R
7328	w	S	S	R	R	R	S	I	R	R	R	S	I	-	-	R	S	-	S	R
7330	x	S	S	R	R	R	S	I	R	R	R	S	I	-	-	R	S	-	R	R
7350	y	S	S	R	R	R	I	I	R	R	R	S	I	-	-	R	R	-	R	R
7353	z	S	S	R	R	R	S	S	I	S	R	S	S	-	-	R	-	-	R	R
7354	1	S	S	R	R	R	I	I	R	R	R	S	I	-	-	R	-	-	R	R
7355	2	S	R	R	R	R	I	I	R	R	R	R	I	-	-	R	-	-	R	R
7357	3	S	R	R	R	R	I	I	R	R	R	R	I	-	-	R	-	-	R	R
7359	4	S	I	R	R	R	I	I	R	R	R	R	I	-	-	R	-	-	R	R
7361	5	S	S	R	R	R	S	I	R	R	R	R	I	-	-	R	-	-	R	R
7363	6	S	S	R	R	R	S	I	R	R	R	R	I	-	-	R	-	-	R	R
7366	7	S	S	R	R	R	I	I	R	R	R	R	I	-	-	R	-	-	R	R
7370	8	S	R	R	R	R	I	I	R	R	R	R	S	-	-	R	-	-	R	R
7372	9	S	S	R	R	R	S	I	R	R	R	S	I	-	-	R	-	-	R	R
7373	10	S	S	R	R	R	I	I	R	R	R	R	I	-	-	R	-	-	R	R
7375	11	S	S	R	R	R	S	I	R	R	R	R	I	-	-	R	-	-	R	R
7377	12	S	R	R	R	R	S	I	R	R	R	R	I	-	-	R	-	-	R	R
7378	13	S	I	R	R	R	S	I	R	R	R	R	I	-	-	R	-	-	R	R
7379	14	S	S	R	R	R	S	I	R	R	R	S	I	-	-	R	-	-	R	R
7380	15	S	S	R	R	R	S	I	R	R	R	R	I	-	-	R	-	-	R	R
7386	16	S	S	R	R	R	S	I	R	R	R	S	I	-	-	R	-	-	R	R
7387	17	S	S	R	R	R	I	I	R	R	R	R	I	-	-	R	-	-	R	R
7388	18	S	S	R	R	R	I	I	R	R	R	S	I	-	-	R	-	-	R	R
7389	19	S	R	R	R	R	R	I	R	R	R	R	I	-	-	R	-	-	R	R
7390	20	S	S	R	R	R	S	I	R	R	R	R	I	-	-	R	-	-	R	R
7391	21	S	I	R	R	R	S	I	R	R	R	R	I	-	-	R	-	-	R	R
7392	22	S	I	R	R	R	S	I	R	R	R	R	I	-	-	R	-	-	R	R
7394	23	S	S	R	R	R	S	I	R	R	R	R	I	-	-	R	-	-	R	R
7398	24	S	R	R	R	R	R	R	R	R	R	S	R	-	-	R	-	-	R	S
7402	25	S	S	R	R	R	S	I	R	R	R	R	I	-	-	R	-	-	R	R
7403	26	S	S	R	R	R	S	I	R	R	R	R	I	-	-	R	-	-	R	R
7407	27	-	R	R	R	R	S	I	R	R	R	R	I	-	-	R	-	-	R	R
7408	28	S	S	R	R	R	S	I	R	R	R	R	R	-	-	R	-	-	R	R
7409	29	S	S	R	R	R	S	I	R	R	R	R	I	-	-	R	-	-	R	R
7411	30	S	S	R	R	R	S	I	R	R	S	R	I	-	-	R	-	-	S	R
7413	31	S	I	R	R	R	S	I	R	R	R	R	I	-	-	R	-	-	R	R
7414	32	S	S	R	R	R	S	I	R	R	R	R	I	-	-	R	-	-	R	R
7416	33	S	S	R	R	R	S	I	R	R	R	R	I	-	-	R	-	-	R	R
7418	34	S	S	R	R	R	S	I	R	R	R	R	R	-	-	R	-	-	R	R
7419	35	S	S	R	R	R	S	I	R	R	R	S	I	-	-	R	-	-	R	R
7421	36	S	S	R	R	R	I	I	R	R	R	I	I	-	-	R	-	-	R	R
15042	37	S	S	R	R	R	S	R	R	S	R	I	S	S	S	R	S	S	I	R
15076	38	S	S	R	R	R	S	-	I	S	S	S	-	S	S	R	R	S	S	S
30882	39	S	S	R	R	R	S	S	I	S	S	S	S	S	S	R	S	S	S	S
30883	40	S	S	R	R	R	S	S	I	S	S	S	S	S	S	R	S	S	S	S
30892	41	S	S	R	R	R	S	S	I	S	S	S	S	S	S	R	S	S	S	S
30909	42	S	S	R	R	R	S	S	I	S	S	S	S	S	S	R	S	S	S	S
30919	43	S	S	R	R	R	S	-	I	S	S	S	S	S	S	R	I	S	S	S
30925	44	S	I	R	R	R	R	R	R	S	R	S	S	S	S	R	R	S	R	R
30953	45	S	I	R	R	R	R	R	R	S	R	S	S	S	S	R	R	S	R	R
31149	46	S	S	R	R	R	S	S	I	S	S	S	S	S	S	R	S	S	S	S
31455	47	S	S	R	R	R	S	S	I	S	S	S	S	S	S	R	S	S	S	S
31456	48	S	S	R	R	R	I	R	R	S	R	S	S	S	S	R	R	S	R	R
31457	49	S	R	R	R	R	R	R	R	R	R	S	R	S	R	R	R	S	S	S
31459	50	S	S	R	R	R	S	S	I	S	S	S	S	S	S	R	-	S	S	S
31473	51	S	S	R	R	R	S	S	I	S	S	S	S	S	S	R	I	S	S	S
31491	52	S	S	R	R	R	S	S	I	S	S	S	S	S	S	R	S	S	S	S
31518	53	S	I	R	R	R	I	I	R	R	R	R	I	R	S	R	S	S	R	R
31570	54	-	R	R	R	R	S	R	R	S	R	I	-	S	S	R	R	S	R	R
31575	55	S	S	R	R	R	S	R	R	R	R	S	S	S	S	R	R	S	R	R
31576	56	-	S	R	R	R	S	R	R	R	R	S	-	S	R	R	R	S	R	S
31918	57	S	S	R	R	R	S	I	R	R	R	R	I	S	R	R	S	S	R	R
31920	58	S	S	R	R	R	I	R	R	R	R	R	I	R	R	R	S	S	R	R
31931	59	S	R	R	R	R	R	R	R	R	R	S	R	S	R	R	S	S	R	R
31938	60	S	S	R	R	R	S	I	R	R	R	S	I	S	S	R	S	S	R	R
31941	61	S	S	R	R	R	S	S	I	R	R	S	R	S	R	R	-	S	R	R
31942	62	S	S	R	R	R	S	S	I	S	S	S	S	S	S	R	-	S	S	S
31945	63	S	R	R	R	R	I	R	R	R	R	R	I	R	S	R	S	S	R	R
31947	64	S	S	R	R	R	S	S	I	S	S	S	S	S	S	R	S	S	S	S
31951	65	S	S	R	R	R	S	R	R	R	R	S	I	S	R	R	S	S	R	R
31953	66	S	S	R	R	R	S	I	R	R	R	S	I	S	S	R	S	S	R	R
31958	67	S	I	R	R	R	S	R	R	R	R	R	I	R	S	R	S	S	R	R
31968	68	S	R	R	R	R	S	I	R	R	R	R	I	R	S	R	S	S	R	R
31969	69	S	S	R	R	R	S	S	I	S	R	S	S	S	S	R	R	S	R	R
31971	70	S	S	R	R	R	S	I	R	R	R	S	I	R	S	R	S	S	R	R
31972	71	S	S	R	R	R	S	I	R	R	R	S	I	S	S	R	S	S	R	R
31975	72	S	S	R	R	R	S	I	R	R	R	S	I	S	S	R	S	S	R	R
31976	73	S	S	R	R	R	S	I	R	R	R	R	I	S	S	R	S	S	R	R
31978	74	S	I	R	R	R	S	S	I	R	R	R	I	R	S	R	S	S	R	R
31980	75	S	S	R	R	R	S	S	R	R	R	S	I	R	S	R	S	S	R	R
31981	76	S	S	R	R	R	I	I	R	R	R	R	I	R	S	R	S	S	R	R
31983	77	S	S	R	R	R	I	I	R	R	R	R	I	R	S	R	S	S	R	S
31984	78	S	R	R	R	R	I	R	R	R	R	R	I	R	S	R	S	S	R	R
31987	79	S	R	R	R	R	I	I	R	R	R	R	R	R	S	R	S	S	R	R
31988	80	S	S	R	R	R	S	R	R	R	R	R	I	R	S	R	S	S	R	R
31989	81	S	S	R	R	R	I	I	R	R	R	R	I	R	S	R	S	S	R	R
31992	82	S	R	R	R	R	S	I	R	R	R	R	I	R	S	R	S	S	R	R
31993	83	S	-	-	R	-	-	I	R	R	R	-	I	-	S	R	S	S	R	-
31995	84	S	S	R	R	R	S	I	R	R	R	R	I	R	S	R	S	S	R	R
